# Supplementary material for: Iodine-Biofortified Lettuce Can Promote Mitochondrial Dependent Pathway of Apoptosis in Human Gastrointestinal Cancer Cells
Source: Int J Mol Sci. 2023 Jun 7;24(12):9869. doi: 10.3390/ijms24129869 (PMC10298746; doi:10.3390/ijms24129869)
Supplement: Supplementary file 1 [file ijms-24-09869-s001.zip]

Archive with 1 entries (1 files):
- ijms-2418629-supplementary.pdf
